# Supplementary material for: Can Use of Digital Technologies by People with Dementia Improve Self-Management and Social Participation? A Systematic Review of Effect Studies
Source: J Clin Med. 2021 Feb 5;10(4):604. doi: 10.3390/jcm10040604 (PMC7915697; doi:10.3390/jcm10040604)
Supplement: Supplementary file 1 [file jcm-10-00604-s001.zip]

Archive with 1 entries (1 files):
- jcm-1061476-supplementary.pdf
